# Supplementary material for: Bioinspired self-assembled colloidal collectives drifting in three dimensions underwater
Source: Sci Adv. 2023 Nov 10;9(45):eadj4201. doi: 10.1126/sciadv.adj4201 (PMC10637755; doi:10.1126/sciadv.adj4201)
Supplement: Supplementary file 2 — Movies S1 to S10 [file sciadv.adj4201_movies_s1_to_s10.zip]

Archive with 10 entries (10 files):
- adj4201_Movie_S1.mp4
- adj4201_Movie_S2.mp4
- adj4201_Movie_S3.mp4
- adj4201_Movie_S4.mp4
- adj4201_Movie_S5.mp4
- adj4201_Movie_S6.mp4
- adj4201_Movie_S7.mp4
- adj4201_Movie_S8.mp4
- adj4201_Movie_S9.mp4
- adj4201_Movie_S10.mp4
